# Supplementary material for: miR-762 activation confers acquired resistance to gefitinib in non-small cell lung cancer
Source: BMC Cancer. 2019 Dec 10;19:1203. doi: 10.1186/s12885-019-6416-4 (PMC6905032; doi:10.1186/s12885-019-6416-4)
Supplement: Supplementary file 5 — Additional file 5: Table S2. 42 candidate genes of miR-762 predicted by Target scan and miRDB programs in the current study. [file 12885_2019_6416_MOESM5_ESM.xlsx]

## Sheet: Sheet1
Supplementary Table 2 42 candidate genes of miR-762 predicted by Target scan and miRDB programs in the current study
Gene Symbol	Gene Description
GIPC3	GIPC PDZ domain containing family member 3
ABR	active BCR-related gene
SLC12A4	solute carrier family 12 (potassium/chloride transporters), member 4
OSBP2	oxysterol binding protein 2
NFIX	nuclear factor I/X (CCAAT-binding transcription factor)
MDGA1	MAM domain containing glycosylphosphatidylinositol anchor 1
PACS1	phosphofurin acidic cluster sorting protein 1
ACVRL1	activin A receptor type II-like 1
CRTC1	CREB regulated transcription coactivator 1
TTLL6	tubulin tyrosine ligase-like family, member 6
ABHD14B	abhydrolase domain containing 14B
CPLX2	complexin 2
PPP1R16B	protein phosphatase 1, regulatory (inhibitor) subunit 16B
CX3CL1	chemokine (C-X3-C motif) ligand 1
ENTPD2	ectonucleoside triphosphate diphosphohydrolase 2
CLIP3	CAP-GLY domain containing linker protein 3
TOX2	TOX high mobility group box family member 2
SON	SON DNA binding protein
TMEM104	transmembrane protein 104
NKIRAS2	NFKB inhibitor interacting Ras-like 2
WDTC1	WD and tetratricopeptide repeats 1
TNS4	tensin 4
PHLDB1	pleckstrin homology-like domain, family B, member 1
FBXO41	F-box protein 41
PLCD3	phospholipase C, delta 3
MYO1C	myosin IC
ZMIZ2	zinc finger, MIZ-type containing 2
PKP2	plakophilin 2
PMF1	polyamine-modulated factor 1
MMP14	matrix metallopeptidase 14 (membrane-inserted)
RAP1GAP2	RAP1 GTPase activating protein 2
STK40	serine/threonine kinase 40
TOB2	transducer of ERBB2, 2
SDC3	syndecan 3
PPM1H	protein phosphatase, Mg2+/Mn2+ dependent, 1H
PRCD	progressive rod-cone degeneration
RAB6B	RAB6B, member RAS oncogene family
NCOR1	nuclear receptor corepressor 1
NANOS2	nanos homolog 2 (Drosophila)
ACVR1B	activin A receptor, type IB
GNAI2	guanine nucleotide binding protein (G protein), alpha inhibiting activity polypeptide 2
ZC3H7B	zinc finger CCCH-type containing 7B
